# Supplementary material for: A Bioinformatic Analysis Predicts That Cannabidiol Could Function as a Potential Inhibitor of the MAPK Pathway in Colorectal Cancer
Source: Curr Issues Mol Biol. 2024 Aug 5;46(8):8600–10. doi: 10.3390/cimb46080506 (PMC11352951; doi:10.3390/cimb46080506)
Supplement: Supplementary file 1 [file cimb-46-00506-s001.zip]

Archive with 1 entries (1 files):
- cimb-3092108-supplementary.pdf
